# Supplementary material for: Investigating Expression Dynamics of miR-21 and miR-10b in Glioblastoma Cells In Vitro: Insights into Responses to Hypoxia and Secretion Mechanisms
Source: Int J Mol Sci. 2024 Jul 22;25(14):7984. doi: 10.3390/ijms25147984 (PMC11277016; doi:10.3390/ijms25147984)
Supplement: Supplementary file 1 [file ijms-25-07984-s001.zip]

Archive with 1 entries (1 files):
- ijms-3100847-supplementary.pdf
